# Supplementary material for: A non-lethal malarial infection results in reduced drug metabolizing enzyme expression and drug clearance in mice
Source: Malar J. 2019 Jul 12;18:234. doi: 10.1186/s12936-019-2860-5 (PMC6624958; doi:10.1186/s12936-019-2860-5)
Supplement: Supplementary file 4 — Additional file 4. PccAS burdens data. [file 12936_2019_2860_MOESM4_ESM.xlsx]

## Sheet: Parasitemia - iRBCs
				Mouse, iRBC%				Mean	SD
	Day	1	2	3	4	5
	0	0	0	0	0	0		0	0
	3	0	0	0	0	0		0	0
	4	1.2	0.96	0.71	1.51	0.9		1.056	0.308269
	5	4.5	3.5	5.22	2.3	1.3		3.364	1.59263
	6	10.3	14.05	19.48	18.58	10.07		14.496	4.44168
	7	19.8	20.3	22.6	19.73	18.13		20.112	1.61223
	8	26.7	28.2	24.4	25.01	23.7		25.602	1.82812
	9	22.82	28.3	19.11	20.2	28.22		23.73	4.34967
	10	19.02	17.52	15.26	12.65	13.6		15.61	2.6552
	11	6.1	7.44	5.63	5.378	4.375		5.7846	1.11982
	12	1.008	2.4	1.15	1.57	1.26		1.4776	0.555553
	13	0.273	0.181	0.131	0.204	0		0.1578	0.101935
	14	0	0	0	0	0		0	0
	19	0	0	0	0	0		0	0

## Sheet: Liver burden
		Mouse, MSP1 mRNA
Day						Mean	SD
6	28.549	43.813	55.837	26.126		38.5813	13.9154
8	78.564	125.236	90.487	110.237		101.131	20.7086
12	191.13	144.53	177.25	33.36		136.567	71.5246
