# Supplementary material for: A non-lethal malarial infection results in reduced drug metabolizing enzyme expression and drug clearance in mice
Source: Malar J. 2019 Jul 12;18:234. doi: 10.1186/s12936-019-2860-5 (PMC6624958; doi:10.1186/s12936-019-2860-5)
Supplement: Supplementary file 5 — Additional file 5. mRNA supporting data. [file 12936_2019_2860_MOESM5_ESM.xlsx]

## Sheet: Cyp1a2
					MalariaI-P chabaudi		RT-PCR Hepatic mRNA
					Samples for Female mice infected with P.chabaudi, 4 controls and 8 infected for 6, 12 days, 6 controls and 10 infected for 8 days
					Control animals received Krebs saline buffer 0.2ml, Sacrificed at 8 days post infection
			samples	daysPI	Treatment	Cyp1a2		18S		Delta CT		Delta Delta Ct	Normalized to Control
						Each	Mean	Each	Mean	Each	Mean
			1	6 days PI	CON	23.2627	23.2509	10.3824	10.2908	12.9601	13.2652	-0.305125	1.23553
						23.2391		10.1993							1.23553	1.19153
			2			23.2515	23.1598	10.3388	10.2362	12.9237		-0.341525	1.2671		1.2671	1.22198
						23.0681		10.1335							1.01697	0.980756	Days PI	Treatment	Mean	SD	N	SEM
			3			23.8775	23.8152	10.7414	10.5742	13.2409		-0.024275	1.01697		0.628104	0.605738	6DPI	CON	1.03692	0.294366	4	0.147183
						23.7528		10.4071							0.846613	0.816467		INF	0.651623	0.402398	8	0.142269
			4			24.4217	24.4554	10.5628	10.5192	13.9361		0.670925	0.628104		1.28768	1.24183	8DPI	CON	2.64821	0.821848	6	0.335518
						24.489		10.4757							0.947879	0.914127		INF	0.475067	0.185915	10	0.0587914
			5		inf	23.6874	23.6957	10.1922	10.1903	13.5054	14.1675	0.240225	0.846613		0.937815	0.904421	12DPI	CON	0.530865	0.123674	4	0.0618369
						23.704		10.1884							0.337714	0.325689		INF	0.607108	0.161826	8	0.057214
			6			23.6568	23.7275	10.7682	10.8271	12.9004		-0.364775	1.28768		0.390765	0.376851
						23.7982		10.886							0.194255	0.187338
			7			24.3324	24.3434	11.0885	11.001	13.3424		0.077225	0.947879		0.270261	0.260637
						24.3544		10.9135							0.377599	0.711289			each Control=1
			8			23.6149	23.5643	10.215	10.2065	13.3578		0.092625	0.937815		0.649128	1.22277
						23.5136		10.1979							0.485932	0.915358	Days PI	Treatment	Mean	SD	N	SEM
			9			24.8259	24.6373	9.8524	9.80595	14.8313		1.56612	0.337714		0.610801	1.15058	6DPI	CON	1	0.283884	4	0.141942
						24.4486		9.7595							0.536249	1.01014		INF	0.62842	0.38807	8	0.137203
			10			24.4014	24.4895	9.6648	9.8687	14.6208		1.35562	0.390765		0.374172	0.704835	8DPI	CON	1	0.310341	4	0.155171
						24.5776		10.0726							0.904364	1.70357		INF	0.179392	0.070204	8	0.0248209
			11			24.8457	25.4366	9.7585	9.80745	15.6291		2.36397	0.194255		0.614198	1.15698	12DPI	CON	1	0.232967	4	0.116483
						26.0275		9.8564							0.74351	1.40056		INF	1.14362	0.304834	8	0.107775
			12			25.24	25.7199	10.4647	10.5671	15.1528		1.88757	0.270261		0.53968	1.0166
						26.1997		10.6695							0.643238	1.21168
			13	12 days PI	CON	24.8655	24.8398	10.2266	10.1695	14.6703	14.2104	1.40508	0.377599		0.501449	0.944589
						24.814		10.1124							1.8308	0.691336
			14			24.0726	24.0809	9.5561	10.1923	13.8886		0.623425	0.649128		1.93794	0.731794
						24.0892		10.8285							2.58538	0.976275
			15			24.2882	23.8828	9.5848	9.57645	14.3064		1.04117	0.485932		2.64538	0.998933
						23.4774		9.5681							2.7625	1.04316
			16			23.0555	23.0775	9.0675	9.10115	13.9764		0.711225	0.610801		4.12723	1.5585
						23.0996		9.1348							0.591469	0.223347
			17		INF	23.5748	23.7732	9.5561	9.609	14.1642	14.0296	0.899025	0.536249		0.462372	0.174598
						23.9716		9.6619							0.298774	0.112821
			18			24.9899	24.8556	10.1634	10.1721	14.6834		1.41822	0.374172		0.200007	0.0755256
						24.7212		10.1809							0.578013	0.218266
			19			23.3236	23.2405	9.8912	9.83035	13.4102		0.145025	0.904364		0.65803	0.248481
						23.1575		9.7695							0.334001	0.126124
			20			24.3676	24.3159	10.3219	10.3475	13.9684		0.703225	0.614198		0.321508	0.121406
						24.2642		10.3731							0.793925	0.299797
			21			23.0025	22.9342	9.3183	9.2414	13.6928		0.427575	0.74351		0.512571	0.193554
						22.8658		9.1645
			22			23.4552	23.3958	9.2521	9.2408	14.155		0.889825	0.53968
						23.3364		9.2295
			23			23.1199	23.2009	9.2999	9.2991	13.9018		0.636575	0.643238
						23.2818		9.2983
			24			24.2041	24.2996	9.9837	10.0386	14.261		0.995825	0.501449
						24.3951		10.0935
			25	8 days PI	CON	21.0011	21.016	8.5821	8.62335	12.3927	11.9132	-0.872475	1.8308
						21.031		8.6646
			26			20.3773	20.4386	8.1962	8.12795	12.3107		-0.954525	1.93794
						20.4999		8.0597
			27			19.9837	19.8562	7.9688	7.9614	11.8948		-1.37038	2.58538
						19.7287		7.954
			28			19.6975	19.7812	7.8716	7.91955	11.8617		-1.40348	2.64538
						19.865		7.9675
			29			19.7451	19.8024	8.0309	8.0032	11.7992		-1.46598	2.7625
						19.8597		7.9755
			30			19.457	19.4742	8.1562	8.25425	11.22		-2.04518	4.12723
						19.4915		8.3523
			31		INF	22.2756	22.2578	8.267	8.235	14.0228	14.4498	0.757625	0.591469
						22.24		8.203
			32			22.989	22.8657	8.3868	8.4877	14.378		1.11287	0.462372
						22.7425		8.5886
			33			24.213	24.1818	9.2247	9.17375	15.0081		1.74287	0.298774
						24.1506		9.1228
			34			23.6673	23.7728	8.0651	8.1858	15.587		2.32187	0.200007
						23.8784		8.3065
			35			22.0296	22.087	7.9656	8.03105	14.056		0.790825	0.578013
						22.1445		8.0965
			36			22.471	22.5335	8.5963	8.6646	13.8689		0.603775	0.65803
						22.5961		8.7329
			37			22.8857	22.8809	7.9829	8.03365	14.8473		1.58207	0.334001
						22.8761		8.0844
			38			23.1098	23.068	8.2179	8.1658	14.9022		1.63707	0.321508
						23.0263		8.1137
			39			21.9182	21.8484	8.2201	8.25035	13.5981		0.332925	0.793925
						21.7787		8.2806
			40			22.1037	22.1441	7.905	7.9148	14.2294		0.964175	0.512571
						22.1846		7.9246

## Sheet: Cyp2c29
					MalariaI-P chabaudi		RT-PCR Hepatic mRNA
					Samples for Female mice infected with P.chabaudi, 4 controls and 8 infected for 6, 12 days, 6 controls and 10 infected for 8 days
					Control animals received Krebs saline buffer 0.2ml, Sacrificed at 8 days post infection
			samples	daysPI	Treatment	Cyp2c29		18S		Delta CT		Delta Delta Ct	Normalized to Control
						Each	Mean	Each	Mean	Each	Mean
			1	6 days PI	CON	20.5342	20.3091	10.3824	10.2908	10.0183	10.3473	-0.329	1.25614
						20.084		10.1993							1.25614	1.17595
			2			19.9029	19.9478	10.3388	10.2362	9.7117		-0.63555	1.55353		1.55353	1.45435
						19.9928		10.1335							0.882305	0.825979	Days PI	Treatment	Mean	SD	N	SEM
			3			21.1003	21.1022	10.7414	10.5742	10.5279		0.18065	0.882305		0.580795	0.543717	6DPI	CON	1.06819	0.425436	4	0.212718
						21.104		10.4071							0.419052	0.3923		INF	0.391159	0.192917	8	0.0682064
			4			21.6668	21.6504	10.5628	10.5192	11.1311		0.7839	0.580795		0.769877	0.720728	8DPI	CON	4.52778	1.72144	6	0.702776
						21.634		10.4757							0.510949	0.47833		INF	0.229717	0.0702487	10	0.0222146
			5		inf	21.7952	21.7923	10.1922	10.1903	11.602	11.8542	1.2548	0.419052		0.451031	0.422238	12DPI	CON	0.420763	0.0807731	4	0.0403866
						21.7895		10.1884							0.302394	0.283089		INF	0.205825	0.0646155	8	0.022845
			6			21.6079	21.5517	10.7682	10.8271	10.7246		0.3773	0.769877		0.152793	0.143039
						21.4954		10.886							0.254379	0.238139
			7			22.4916	22.317	11.0885	11.001	11.316		0.96875	0.510949		0.268799	0.251639
						22.1424		10.9135							0.37622	0.894138			each Control=1
			8			21.742	21.7024	10.215	10.2065	11.496		1.1487	0.451031		0.528216	1.25538
						21.6628		10.1979							0.434386	1.03238	Days PI	Treatment	Mean	SD	N	SEM
			9			21.9639	21.8787	9.8524	9.80595	12.0728		1.7255	0.302394		0.344231	0.818111	6DPI	CON	1	0.398277	4	0.199138
						21.7935		9.7595							0.115579	0.274689		INF	0.366188	0.180601	8	0.0638521
			10			22.1473	22.9263	9.6648	9.8687	13.0576		2.71035	0.152793		0.206212	0.49009	8DPI	CON	1	0.380195	4	0.190098
						23.7053		10.0726							0.227833	0.541476		INF	0.0507351	0.015515	8	0.00548539
			11			22.1524	22.1296	9.7585	9.80745	12.3222		1.97495	0.254379		0.197332	0.468987	12DPI	CON	1	0.191968	4	0.095984
						22.1069		9.8564							0.309101	0.734619		INF	0.48917	0.153567	8	0.0542942
			12			22.7207	22.8098	10.4647	10.5671	12.2427		1.8954	0.268799		0.148085	0.351944
						22.8988		10.6695							0.276232	0.656501
			13	12 days PI	CON	21.8712	21.9271	10.2266	10.1695	11.7576	11.6154	1.41035	0.37622		0.166224	0.395053
						21.983		10.1124							1.68787	0.37278
			14			21.5224	21.4603	9.5561	10.1923	11.268		0.9208	0.528216		4.21052	0.929931
						21.3983		10.8285							4.64443	1.02576
			15			21.1391	21.1266	9.5848	9.57645	11.5502		1.20295	0.434386		4.40289	0.972416
						21.1142		9.5681							5.21277	1.15128
			16			20.8782	20.987	9.0675	9.10115	11.8858		1.53855	0.344231		7.00823	1.54783
						21.0957		9.1348							0.22673	0.0500754
			17		INF	23.0688	23.0693	9.5561	9.609	13.4603	12.6923	3.11305	0.115579		0.367089	0.0810747
						23.0698		9.6619							0.152989	0.0337889
			18			22.7686	22.7972	10.1634	10.1721	12.6251		2.2778	0.206212		0.119626	0.0264204
						22.8258		10.1809							0.226738	0.0500771
			19			22.325	22.3116	9.8912	9.83035	12.4812		2.13395	0.227833		0.184303	0.0407049
						22.2981		9.7695							0.255864	0.0565098
			20			23.0821	23.036	10.3219	10.3475	12.6885		2.3413	0.197332		0.241409	0.0533172
						22.99		10.3731							0.297621	0.0657322
			21			21.317	21.2825	9.3183	9.2414	12.0411		1.69385	0.309101		0.224806	0.0496503
						21.248		9.1645
			22			22.372	22.3436	9.2521	9.2408	13.1028		2.7555	0.148085
						22.3151		9.2295
			23			21.5429	21.5024	9.2999	9.2991	12.2033		1.85605	0.276232
						21.4619		9.2983
			24			22.8552	22.9747	9.9837	10.0386	12.936		2.5888	0.166224
						23.0941		10.0935
			25	8 days PI	CON	18.3945	18.2154	8.5821	8.62335	9.59205	8.28488	-0.7552	1.68787
						18.0363		8.6646
			26			16.4554	16.4012	8.1962	8.12795	8.27325		-2.074	4.21052
						16.347		8.0597
			27			16.1252	16.0932	7.9688	7.9614	8.13175		-2.2155	4.64443
						16.0611		7.954
			28			16.1357	16.1283	7.8716	7.91955	8.2088		-2.13845	4.40289
						16.121		7.9675
			29			15.9379	15.9684	8.0309	8.0032	7.9652		-2.38205	5.21277
						15.9989		7.9755
			30			15.7458	15.7924	8.1562	8.25425	7.5382		-2.80905	7.00823
						15.8391		8.3523
			31		INF	20.7297	20.7232	8.267	8.235	12.4882	12.5331	2.14095	0.22673
						20.7167		8.203
			32			20.1324	20.2807	8.3868	8.4877	11.793		1.4458	0.367089
						20.4291		8.5886
			33			22.2038	22.2295	9.2247	9.17375	13.0558		2.7085	0.152989
						22.2552		9.1228
			34			21.4429	21.5965	8.0651	8.1858	13.4107		3.0634	0.119626
						21.75		8.3065
			35			20.4368	20.5192	7.9656	8.03105	12.4882		2.1409	0.226738
						20.6016		8.0965
			36			21.4143	21.4517	8.5963	8.6646	12.7871		2.43985	0.184303
						21.4891		8.7329
			37			20.2866	20.3475	7.9829	8.03365	12.3138		1.96655	0.255864
						20.4083		8.0844
			38			20.5197	20.5635	8.2179	8.1658	12.3977		2.05045	0.241409
						20.6073		8.1137
			39			20.2925	20.346	8.2201	8.25035	12.0957		1.74845	0.297621
						20.3996		8.2806
			40			20.4798	20.4153	7.905	7.9148	12.5005		2.15325	0.224806
						20.3508		7.9246

## Sheet: Cyp2e1
					MalariaI-P chabaudi		RT-PCR Hepatic mRNA
					Samples for Female mice infected with P.chabaudi, 4 controls and 8 infected for 6, 12 days, 6 controls and 10 infected for 8 days
					Control animals received Krebs saline buffer 0.2ml, Sacrificed at 8 days post infection
			samples	daysPI	Treatment	Cyp2e1		18S		Delta CT		Delta Delta Ct	Normalized to Control
						Each	Mean	Each	Mean	Each	Mean
			1	6 days PI	CON	21.076	21.0901	10.3824	10.2908	10.7993	10.6424	0.1569	0.89695
						21.1042		10.1993							0.89695	0.889494
			2			20.6563	20.5802	10.3388	10.2362	10.3441		-0.29825	1.22965		1.22965	1.21943
						20.5042		10.1335							0.904223	0.896706	Days PI	Treatment	Mean	SD	N	SEM
			3			21.379	21.3619	10.7414	10.5742	10.7876		0.14525	0.904223		1.00271	0.994371	6DPI	CON	1.00838	0.155197	4	0.0775987
						21.3447		10.4071							0.335306	0.332518		INF	0.313792	0.183405	8	0.0648434
			4			21.113	21.1577	10.5628	10.5192	10.6384		-0.0039	1.00271		0.72427	0.718249	8DPI	CON	5.41741	1.48368	6	0.605709
						21.2024		10.4757							0.352636	0.349704		INF	0.673989	0.217206	10	0.0686865
			5		inf	22.4226	22.4091	10.1922	10.1903	12.2188	12.4915	1.57645	0.335306		0.321213	0.318542	12DPI	CON	0.62914	0.320284	4	0.160142
						22.3956		10.1884							0.245025	0.242988		INF	0.202688	0.0463209	8	0.0163769
			6			21.7766	21.9348	10.7682	10.8271	11.1077		0.4654	0.72427		0.23051	0.228594
						22.0931		10.886							0.144736	0.143533
			7			23.0604	23.1471	11.0885	11.001	12.1461		1.50375	0.352636		0.156637	0.155335
						23.2338		10.9135							0.659868	1.04884			each Control=1
			8			22.4727	22.4872	10.215	10.2065	12.2808		1.6384	0.321213		1.06895	1.69907
						22.5017		10.1979							0.357397	0.568073	Days PI	Treatment	Mean	SD	N	SEM
			9			22.5749	22.4773	9.8524	9.80595	12.6714		2.029	0.245025		0.43034	0.684014	6DPI	CON	1	0.153907	4	0.0769536
						22.3797		9.7595							0.149405	0.237475		INF	0.311183	0.18188	8	0.0643043
			10			22.5658	22.6281	9.6648	9.8687	12.7594		2.1171	0.23051		0.192903	0.306614	8DPI	CON	1	0.273872	4	0.136936
						22.6905		10.0726							0.25221	0.400881		INF	0.124412	0.040094	8	0.0141754
			11			23.3169	23.2383	9.7585	9.80745	13.4309		2.7885	0.144736		0.281411	0.447295	12DPI	CON	1	0.509083	4	0.254541
						23.1597		9.8564							0.215006	0.341746		INF	0.322167	0.0736257	8	0.0260306
			12			23.4656	23.8839	10.4647	10.5671	13.3168		2.6745	0.156637		0.164362	0.261249
						24.3023		10.6695							0.205983	0.327405
			13	12 days PI	CON	21.7298	21.4116	10.2266	10.1695	11.2421	11.4435	0.59975	0.659868		0.160223	0.254669
						21.0934		10.1124							3.68688	0.680561
			14			20.6642	20.7385	9.5561	10.1923	10.5462		-0.0962	1.06895		4.23731	0.782166
						20.8127		10.8285							5.82436	1.07512
			15			22.0366	21.7032	9.5848	9.57645	12.1268		1.4844	0.357397		4.64282	0.857018
						21.3698		9.5681							6.56662	1.21213
			16			20.9697	20.9599	9.0675	9.10115	11.8588		1.21645	0.43034		7.54646	1.393
						20.9502		9.1348							0.668384	0.123377
			17		INF	22.8611	22.9941	9.5561	9.609	13.3851	12.977	2.7427	0.149405		0.584895	0.107966
						23.127		9.6619							0.913515	0.168626
			18			23.2468	23.1885	10.1634	10.1721	13.0164		2.37405	0.192903		0.410755	0.0758213
						23.1303		10.1809							0.666441	0.123019
			19			22.6459	22.46	9.8912	9.83035	12.6297		1.9873	0.25221		0.432478	0.0798312
						22.2741		9.7695							1.02986	0.190102
			20			22.8623	22.8191	10.3219	10.3475	12.4716		1.82925	0.281411		0.469924	0.0867434
						22.7759		10.3731							0.640313	0.118196
			21			22.1477	22.1013	9.3183	9.2414	12.8599		2.21755	0.215006		0.923318	0.170435
						22.0549		9.1645
			22			22.5095	22.4882	9.2521	9.2408	13.2474		2.60505	0.164362
						22.4669		9.2295
			23			22.2777	22.2208	9.2999	9.2991	12.9217		2.2794	0.205983
						22.164		9.2983
			24			23.1899	23.3228	9.9837	10.0386	13.2842		2.64185	0.160223
						23.4557		10.0935
			25	8 days PI	CON	17.4989	17.3833	8.5821	8.62335	8.75995	8.25008	-1.8824	3.68688
						17.2677		8.6646
			26			16.8049	16.6872	8.1962	8.12795	8.5592		-2.08315	4.23731
						16.5694		8.0597
			27			16.0866	16.0617	7.9688	7.9614	8.10025		-2.5421	5.82436
						16.0367		7.954
			28			16.6249	16.3469	7.8716	7.91955	8.42735		-2.215	4.64282
						16.0689		7.9675
			29				15.9304	8.0309	8.0032	7.9272		-2.71515	6.56662
						15.9304		7.9755
			30			16.1086	15.9808	8.1562	8.25425	7.72655		-2.9158	7.54646
						15.853		8.3523
			31		INF	19.4712	19.4586	8.267	8.235	11.2236	11.2793	0.58125	0.668384
						19.446		8.203
			32			20.0042	19.9038	8.3868	8.4877	11.4161		0.77375	0.584895
						19.8034		8.5886
			33			19.9628	19.9466	9.2247	9.17375	10.7729		0.1305	0.913515
						19.9304		9.1228
			34			20.0879	20.1118	8.0651	8.1858	11.926		1.28365	0.410755
						20.1357		8.3065
			35			19.2634	19.2589	7.9656	8.03105	11.2278		0.58545	0.666441
						19.2543		8.0965
			36			21.3831	20.5162	8.5963	8.6646	11.8516		1.2093	0.432478
						19.6494		8.7329
			37			18.5793	18.6335	7.9829	8.03365	10.5999		-0.04245	1.02986
						18.6878		8.0844
			38			19.7147	19.8976	8.2179	8.1658	11.7318		1.0895	0.469924
						20.0806		8.1137
			39			19.6773	19.5358	8.2201	8.25035	11.2855		0.64315	0.640313
						19.3944		8.2806
			40			18.889	18.6722	7.905	7.9148	10.7574		0.1151	0.923318
						18.4555		7.9246

## Sheet: Cyp2d9
					MalariaI-P chabaudi		RT-PCR Hepatic mRNA
					Samples for Female mice infected with P.chabaudi, 4 controls and 8 infected for 6, 12 days, 6 controls and 10 infected for 8 days
					Control animals received Krebs saline buffer 0.2ml, Sacrificed at 8 days post infection
			samples	daysPI	Treatment	Cyp2d9		18S		Delta CT		Delta Delta Ct	Normalized to Control
						Each	Mean	Each	Mean	Each	Mean
			1	6 days PI	CON	28.1931	28.1016	10.3824	10.2908	17.8108	18.9432	-1.1325	2.19238
						28.0101		10.1993							2.19238	1.42211
			2			27.5605	27.4935	10.3388	10.2362	17.2574		-1.6859	3.21741		3.21741	2.087
						27.4265		10.1335							0.41597	0.269822	Days PI	Treatment	Mean	SD	N	SEM
			3			31.0354	30.7829	10.7414	10.5742	20.2087		1.26545	0.41597		0.340812	0.221071	6DPI	CON	1.54164	1.40722	4	0.703609
						30.5305		10.4071							1.92432	1.24823		INF	1.46572	1.05842	8	0.374207
			4			31.0159	31.0155	10.5628	10.5192	20.4962		1.55295	0.340812		3.04364	1.97429	8DPI	CON	17.8593	6.51004	6	2.65771
						31.015		10.4757							2.60431	1.68931		INF	6.4389	3.91782	10	1.23892
			5		inf	28.1522	28.1892	10.1922	10.1903	17.9989	18.7976	-0.94435	1.92432		2.0216	1.31133	12DPI	CON	0.468195	0.251035	4	0.125518
						28.2262		10.1884							0.575365	0.373215		INF	1.1111	0.669627	8	0.236749
			6			28.1781	28.1645	10.7682	10.8271	17.3374		-1.6058	3.04364		0.693443	0.449808
						28.151		10.886							0.368593	0.239091
			7			28.5663	28.5633	11.0885	11.001	17.5623		-1.3809	2.60431		0.494451	0.32073
						28.5604		10.9135							0.206541	0.441143			each Control=1
			8			28.0635	28.1342	10.215	10.2065	17.9277		-1.0155	2.0216		0.357509	0.763589
						28.2049		10.1979							0.794049	1.69598	Days PI	Treatment	Mean	SD	N	SEM
			9			29.6532	29.5466	9.8524	9.80595	19.7407		0.79745	0.575365		0.514681	1.09929	6DPI	CON	1	0.912804	4	0.456402
						29.4401		9.7595							2.331	4.9787		INF	0.950749	0.686552	8	0.242733
			10			29.2207	29.3401	9.6648	9.8687	19.4714		0.52815	0.693443		0.52006	1.11078	8DPI	CON	1	0.364518	4	0.182259
						29.4595		10.0726							1.18575	2.5326		INF	0.360535	0.219372	8	0.0775596
			11			30.1252	30.1906	9.7585	9.80745	20.3832		1.4399	0.368593		0.286439	0.611794	12DPI	CON	1	0.536177	4	0.268088
						30.256		9.8564							1.50556	3.21567		INF	2.37316	1.43023	8	0.505663
			12			30.4243	30.5264	10.4647	10.5671	19.9593		1.0161	0.494451		0.854943	1.82604
						30.6286		10.6695							1.54655	3.30321
			13	12 days PI	CON	31.3545	31.3882	10.2266	10.1695	21.2188	20.2059	2.2755	0.206541		0.658498	1.40646
						31.422		10.1124							14.3656	0.804379
			14			30.5877	30.6195	9.5561	10.1923	20.4272		1.48395	0.357509		24.1944	1.35472
						30.6513		10.8285							26.0155	1.45669
			15			29.3658	28.8524	9.5848	9.57645	19.276		0.3327	0.794049		14.9109	0.834913
						28.339		9.5681							18.9313	1.06002
			16			28.8898	29.0027	9.0675	9.10115	19.9015		0.95825	0.514681		8.73798	0.489268
						29.1155		9.1348							4.45338	0.249359
			17		INF	27.2534	27.3313	9.5561	9.609	17.7223	19.0545	-1.22095	2.331		4.0519	0.226879
						27.4092		9.6619							8.64191	0.483889
			18			30.0935	30.0587	10.1634	10.1721	19.8865		0.94325	0.52006		4.03677	0.226032
						30.0238		10.1809							2.01901	0.113051
			19			28.6634	28.5278	9.8912	9.83035	18.6974		-0.2458	1.18575		2.9012	0.162448
						28.3922		9.7695							11.271	0.631103
			20			30.6635	31.0945	10.3219	10.3475	20.747		1.8037	0.286439		8.29447	0.464435
						31.5254		10.3731							4.77847	0.267562
			21			27.6389	27.5943	9.3183	9.2414	18.3529		-0.5903	1.50556		13.9409	0.780596
						27.5498		9.1645
			22			28.3722	28.4102	9.2521	9.2408	19.1694		0.2261	0.854943
						28.4481		9.2295
			23			27.6554	27.6133	9.2999	9.2991	18.3142		-0.62905	1.54655
						27.5712		9.2983
			24			29.529	29.5846	9.9837	10.0386	19.546		0.60275	0.658498
						29.6402		10.0935
			25	8 days PI	CON	23.7267	23.7221	8.5821	8.62335	15.0987	14.8748	-3.84455	14.3656
						23.7174		8.6646
			26			22.4319	22.4746	8.1962	8.12795	14.3467		-4.5966	24.1944
						22.5173		8.0597
			27			22.2739	22.2034	7.9688	7.9614	14.242		-4.7013	26.0155
						22.1328		7.954
			28			22.7454	22.9645	7.8716	7.91955	15.045		-3.8983	14.9109
						23.1836		7.9675
			29			22.7283	22.7037	8.0309	8.0032	14.7005		-4.2427	18.9313
						22.6792		7.9755
			30			23.4843	24.0702	8.1562	8.25425	15.816		-3.1273	8.73798
						24.6561		8.3523
			31		INF	25.03	25.0234	8.267	8.235	16.7884	16.498	-2.1549	4.45338
						25.0167		8.203
			32			25.4265	25.4123	8.3868	8.4877	16.9246		-2.0186	4.0519
						25.3982		8.5886
			33			24.9974	25.0056	9.2247	9.17375	15.8319		-3.11135	8.64191
						25.0139		9.1228
			34			25.041	25.1159	8.0651	8.1858	16.9301		-2.0132	4.03677
						25.1907		8.3065
			35			25.9465	25.9607	7.9656	8.03105	17.9296		-1.01365	2.01901
						25.9748		8.0965
			36			25.9511	26.0712	8.5963	8.6646	17.4066		-1.53665	2.9012
						26.1913		8.7329
			37			23.541	23.4824	7.9829	8.03365	15.4487		-3.49455	11.271
						23.4237		8.0844
			38			24.1049	24.0569	8.2179	8.1658	15.8911		-3.05215	8.29447
						24.0089		8.1137
			39			24.9418	24.937	8.2201	8.25035	16.6867		-2.25655	4.77847
						24.9323		8.2806
			40			23.0589	23.0568	7.905	7.9148	15.142		-3.80125	13.9409
						23.0547		7.9246

## Sheet: Cyp3a11
					MalariaI-P chabaudi		RT-PCR Hepatic mRNA
					Samples for Female mice infected with P.chabaudi, 4 controls and 8 infected for 6, 12 days, 6 controls and 10 infected for 8 days
					Control animals received Krebs saline buffer 0.2ml, Sacrificed at 8 days post infection
			samples	daysPI	Treatment	Cyp3a11		18S		Delta CT		Delta Delta Ct	Normalized to Control
						Each	Mean	Each	Mean	Each	Mean
			1	6 days PI	CON	20.4429	20.6308	10.3824	10.2908	10.34	10.0095	0.3305	0.795261
						20.8187		10.1993							0.795261	0.78805
			2			20.1546	20.0662	10.3388	10.2362	9.83		-0.17945	1.13245		1.13245	1.12218
						19.9777		10.1335							1.01603	1.00682	Days PI	Treatment	Mean	SD	N	SEM
			3			20.6521	20.5607	10.7414	10.5742	9.9865		-0.02295	1.01603		1.09285	1.08294	6DPI	CON	1.00915	0.150561	4	0.0752804
						20.4694		10.4071							0.813605	0.806227		INF	0.751898	0.40799	8	0.144246
			4			20.5488	20.4006	10.5628	10.5192	9.88135		-0.1281	1.09285		1.5133	1.49958	8DPI	CON	#DIV/0!	#DIV/0!	0	#DIV/0!
						20.2524		10.4757							0.85922	0.851429		INF	#DIV/0!	#DIV/0!	0	#DIV/0!
			5		inf	21.0288	20.4974	10.1922	10.1903	10.3071	10.6357	0.2976	0.813605		1.01108	1.00191	12DPI	CON	0.819983	0.357282	4	0.178641
						19.9659		10.1884							0.380785	0.377333		INF	0.505464	0.213982	8	0.0756541
			6			20.8468	20.2388	10.7682	10.8271	9.41175		-0.5977	1.5133		0.21456	0.212614
						19.6309		10.886							0.475362	0.471052
			7			21.3659	21.2294	11.0885	11.001	10.2283		0.2189	0.85922		0.747269	0.740493
						21.0928		10.9135							0.474424	0.578578			each Control=1
			8			20.3569	20.2	10.215	10.2065	9.99355		-0.0159	1.01108		1.29182	1.57542
						20.0431		10.1979							0.628507	0.766488	Days PI	Treatment	Mean	SD	N	SEM
			9			21.8014	21.2084	9.8524	9.80595	11.4024		1.39295	0.380785		0.885184	1.07952	6DPI	CON	1	0.149196	4	0.0745978
						20.6153		9.7595							0.170826	0.208329		INF	0.74508	0.40429	8	0.142938
			10			22.0588	22.0987	9.6648	9.8687	12.23		2.22055	0.21456		0.530215	0.646618	8DPI	CON	#DIV/0!	#DIV/0!	4	#DIV/0!
						22.1386		10.0726							0.853699	1.04112		INF	#DIV/0!	#DIV/0!	8	#DIV/0!
			11			21.543	20.8898	9.7585	9.80745	11.0824		1.0729	0.475362		0.714869	0.871809	12DPI	CON	1	0.435719	4	0.217859
						20.2366		9.8564							0.502589	0.612926		INF	0.616433	0.260959	7	0.0986333
			12			21.5205	20.9968	10.4647	10.5671	10.4297		0.4203	0.747269		0.417891	0.509634
						20.4732		10.6695							0.533478	0.650596
			13	12 days PI	CON	21.021	21.2547	10.2266	10.1695	11.0852	10.3975	1.07575	0.474424		0.320146	0.39043
						21.4884		10.1124
			14			19.4628	19.8323	9.5561	10.1923	9.64005		-0.3694	1.29182
						20.2019		10.8285
			15			20.1727	20.2559	9.5848	9.57645	10.6794		0.67	0.628507
						20.3391		9.5681
			16			19.2155	19.2865	9.0675	9.10115	10.1854		0.17595	0.885184
						19.3576		9.1348
			17		INF	22.5288	22.1679	9.5561	9.609	12.5589	11.1317	2.5494	0.170826
						21.8069		9.6619
			18			21.7916	21.0969	10.1634	10.1721	10.9248		0.91535	0.530215
						20.4023		10.1809
			19			19.8637	20.068	9.8912	9.83035	10.2377		0.2282	0.853699
						20.2723		9.7695
			20			20.6338	20.8412	10.3219	10.3475	10.4937		0.48425	0.714869
						21.0486		10.3731
			21			19.9547	20.2434	9.3183	9.2414	11.002		0.99255	0.502589
						20.5321		9.1645
			22			20.4221	20.5091	9.2521	9.2408	11.2683		1.2588	0.417891
						20.596		9.2295
			23			20.0643	20.215	9.2999	9.2991	10.9159		0.9065	0.533478
						20.3658		9.2983
			24			21.4656	21.6912	9.9837	10.0386	11.6526		1.6432	0.320146
						21.9169		10.0935
			25	8 days PI	CON		#DIV/0!	8.5821	8.62335	#DIV/0!	#DIV/0!	#DIV/0!	#DIV/0!
								8.6646
			26				#DIV/0!	8.1962	8.12795	#DIV/0!		#DIV/0!	#DIV/0!
								8.0597
			27				#DIV/0!	7.9688	7.9614	#DIV/0!		#DIV/0!	#DIV/0!
								7.954
			28				#DIV/0!	7.8716	7.91955	#DIV/0!		#DIV/0!	#DIV/0!
								7.9675
			29				#DIV/0!	8.0309	8.0032	#DIV/0!		#DIV/0!	#DIV/0!
								7.9755
			30				#DIV/0!	8.1562	8.25425	#DIV/0!		#DIV/0!	#DIV/0!
								8.3523
			31		INF		#DIV/0!	8.267	8.235	#DIV/0!	#DIV/0!	#DIV/0!	#DIV/0!
								8.203
			32				#DIV/0!	8.3868	8.4877	#DIV/0!		#DIV/0!	#DIV/0!
								8.5886
			33				#DIV/0!	9.2247	9.17375	#DIV/0!		#DIV/0!	#DIV/0!
								9.1228
			34				#DIV/0!	8.0651	8.1858	#DIV/0!		#DIV/0!	#DIV/0!
								8.3065
			35				#DIV/0!	7.9656	8.03105	#DIV/0!		#DIV/0!	#DIV/0!
								8.0965
			36				#DIV/0!	8.5963	8.6646	#DIV/0!		#DIV/0!	#DIV/0!
								8.7329
			37				#DIV/0!	7.9829	8.03365	#DIV/0!		#DIV/0!	#DIV/0!
								8.0844
			38				#DIV/0!	8.2179	8.1658	#DIV/0!		#DIV/0!	#DIV/0!
								8.1137
			39				#DIV/0!	8.2201	8.25035	#DIV/0!		#DIV/0!	#DIV/0!
								8.2806
			40				#DIV/0!	7.905	7.9148	#DIV/0!		#DIV/0!	#DIV/0!
								7.9246

## Sheet: Cyp3a13
					MalariaI-P chabaudi		RT-PCR Hepatic mRNA
					Samples for Female mice infected with P.chabaudi, 4 controls and 8 infected for 6, 12 days, 6 controls and 10 infected for 8 days
					Control animals received Krebs saline buffer 0.2ml, Sacrificed at 8 days post infection
			samples	daysPI	Treatment	Cyp3a13		18S		Delta CT		Delta Delta Ct	Normalized to Control
						Each	Mean	Each	Mean	Each	Mean
			1	6 days PI	CON	26.2456	26.3148	10.3824	10.2908	16.024	16.3386	-0.31455	1.24362
						26.3841		10.1993							1.24362	1.19312
			2			26.1577	26.0698	10.3388	10.2362	15.8337		-0.5049	1.41902		1.41902	1.3614
						25.9819		10.1335							0.78233	0.750563	Days PI	Treatment	Mean	SD	N	SEM
			3			27.2222	27.267	10.7414	10.5742	16.6927		0.35415	0.78233		0.72432	0.694909	6DPI	CON	1.04232	0.342125	4	0.171062
						27.3117		10.4071							0.961694	0.922643		INF	1.2827	0.687847	8	0.243191
			4			27.1225	27.3231	10.5628	10.5192	16.8039		0.4653	0.72432		2.74737	2.63581	8DPI	CON	1.658	0.776147	6	0.316861
						27.5237		10.4757							1.13485	1.08877		INF	5.50015	2.82085	10	0.89203
			5		inf	25.9546	26.5852	10.1922	10.1903	16.3949	16.1278	0.05635	0.961694		1.19673	1.14814	12DPI	CON	0.453899	0.0566778	4	0.0283389
						27.2158		10.1884							0.947009	0.908555		INF	0.375204	0.206098	8	0.0728667
			6			25.0653	25.7076	10.7682	10.8271	14.8805		-1.45805	2.74737		0.635626	0.609816
						26.3499		10.886							0.81898	0.785724
			7			27.0008	27.1571	11.0885	11.001	16.1561		-0.1825	1.13485		1.81932	1.74545
						27.3133		10.9135							0.381485	0.840463			each Control=1
			8			25.6415	26.2859	10.215	10.2065	16.0794		-0.2591	1.19673		0.519934	1.14548
						26.9303		10.1979							0.454594	1.00153	Days PI	Treatment	Mean	SD	N	SEM
			9			25.9227	26.2231	9.8524	9.80595	16.4171		0.07855	0.947009		0.459584	1.01252	6DPI	CON	1	0.328232	4	0.164116
						26.5234		9.7595							0.350868	0.773008		INF	1.23061	0.659916	8	0.233316
			10			26.562	26.861	9.6648	9.8687	16.9923		0.65375	0.635626		0.260273	0.573417	8DPI	CON	1	0.468122	4	0.234061
						27.16		10.0726							0.625877	1.37889		INF	3.31734	1.70136	8	0.60152
			11			25.5731	26.4341	9.7585	9.80745	16.6267		0.2881	0.81898		0.753903	1.66095	12DPI	CON	1	0.124869	4	0.0624343
						27.2951		9.8564							0.261123	0.575288		INF	0.826624	0.454062	8	0.160535
			12			25.7643	26.0422	10.4647	10.5671	15.4751		-0.8634	1.81932		0.228023	0.502364
						26.3202		10.6695							0.351403	0.774188
			13	12 days PI	CON	27.7517	27.8984	10.2266	10.1695	17.7289	17.4868	1.3903	0.381485		0.170164	0.374894
						28.045		10.1124							2.9926	1.80495
			14			26.8463	27.4744	9.5561	10.1923	17.2821		0.9436	0.519934		1.32423	0.798689
						28.1026		10.8285							0.958035	0.577826
			15			27.3025	27.0523	9.5848	9.57645	17.4759		1.13735	0.454594		2.1601	1.30284
						26.8022		9.5681							1.42237	0.857885
			16			26.106	26.5613	9.0675	9.10115	17.4602		1.1216	0.459584		1.09066	0.657816
						27.0166		9.1348							1.98674	1.19827
			17		INF	27.1123	27.4586	9.5561	9.609	17.8496	17.9223	1.511	0.350868		2.75108	1.65928
						27.8048		9.6619							5.65333	3.40973
			18			28.4099	28.4526	10.1634	10.1721	18.2805		1.9419	0.260273		2.5295	1.52563
						28.4953		10.1809							2.65783	1.60304
			19			26.4512	26.845	9.8912	9.83035	17.0146		0.67605	0.625877		7.23855	4.36583
						27.2387		9.7695							7.43664	4.48531
			20			26.6828	27.0936	10.3219	10.3475	16.7461		0.40755	0.753903		10.0036	6.03355
						27.5044		10.3731							7.97398	4.8094
			21			27.4015	27.5172	9.3183	9.2414	18.2758		1.9372	0.261123		6.77021	4.08336
						27.6328		9.1645
			22			27.5003	27.7121	9.2521	9.2408	18.4713		2.13275	0.228023
						27.9239		9.2295
			23			26.859	27.1465	9.2999	9.2991	17.8474		1.5088	0.351403
						27.4339		9.2983
			24			28.4284	28.9322	9.9837	10.0386	18.8935		2.555	0.170164
						29.4359		10.0935
			25	8 days PI	CON	23.3582	23.3805	8.5821	8.62335	14.7571	15.727	-1.5814	2.9926
						23.4028		8.6646
			26			24.0447	24.0613	8.1962	8.12795	15.9334		-0.40515	1.32423
						24.078		8.0597
			27			24.7478	24.3618	7.9688	7.9614	16.4004		0.06185	0.958035
						23.9758		7.954
			28			23.1594	23.147	7.8716	7.91955	15.2274		-1.1111	2.1601
						23.1346		7.9675
			29			23.6102	23.8334	8.0309	8.0032	15.8302		-0.5083	1.42237
						24.0567		7.9755
			30			24.6106	24.4676	8.1562	8.25425	16.2134		-0.1252	1.09066
						24.3246		8.3523
			31		INF	23.5236	23.5831	8.267	8.235	15.3482	14.086	-0.9904	1.98674
						23.6427		8.203
			32			23.3721	23.3663	8.3868	8.4877	14.8786		-1.46	2.75108
						23.3604		8.5886
			33			22.937	23.0132	9.2247	9.17375	13.8395		-2.4991	5.65333
						23.0894		9.1228
			34			23.2156	23.1855	8.0651	8.1858	14.9997		-1.33885	2.5295
						23.1554		8.3065
			35			23.0364	22.9594	7.9656	8.03105	14.9283		-1.41025	2.65783
						22.8823		8.0965
			36			22.8274	22.1474	8.5963	8.6646	13.4828		-2.8557	7.23855
						21.4675		8.7329
			37			21.5005	21.4776	7.9829	8.03365	13.4439		-2.89465	7.43664
						21.4546		8.0844
			38			21.1936	21.1819	8.2179	8.1658	13.0161		-3.32245	10.0036
						21.1702		8.1137
			39			21.53	21.5936	8.2201	8.25035	13.3433		-2.9953	7.97398
						21.6572		8.2806
			40			21.381	21.4941	7.905	7.9148	13.5793		-2.7592	6.77021
						21.6073		7.9246

## Sheet: Cyp3a25
					MalariaI-P chabaudi		RT-PCR Hepatic mRNA
					Samples for Female mice infected with P.chabaudi, 4 controls and 8 infected for 6, 12 days, 6 controls and 10 infected for 8 days
					Control animals received Krebs saline buffer 0.2ml, Sacrificed at 8 days post infection
			samples	daysPI	Treatment	Cyp3a25		18S		Delta CT		Delta Delta Ct	Normalized to Control
						Each	Mean	Each	Mean	Each	Mean
			1	6 days PI	CON	19.6599	19.526	10.3824	10.2908	9.2351	9.4067	-0.1716	1.12631
						19.392		10.1993							1.12631	1.02307
			2			18.7123	18.821	10.3388	10.2362	8.58485		-0.82185	1.76767		1.76767	1.60565
						18.9297		10.1335							1.01459	0.921598	Days PI	Treatment	Mean	SD	N	SEM
			3			19.9653	19.96	10.7414	10.5742	9.3858		-0.0209	1.01459		0.495051	0.449677	6DPI	CON	1.10091	0.522727	4	0.261364
						19.9548		10.4071							0.822422	0.747041		INF	0.688831	0.495848	8	0.175309
			4			20.9562	20.9403	10.5628	10.5192	10.4211		1.01435	0.495051		1.66117	1.50891	8DPI	CON	0.380972	0.106019	6	0.0432819
						20.9244		10.4757							1.00888	0.916406		INF	0.0114398	0.00624568	10	0.00197506
			5		inf	19.8943	19.879	10.1922	10.1903	9.68875	10.2713	0.28205	0.822422		0.842851	0.765598	12DPI	CON	0.331329	0.119404	4	0.059702
						19.8638		10.1884							0.306806	0.278685		INF	0.193195	0.0381005	8	0.0134706
			6			19.2697	19.5016	10.7682	10.8271	8.6745		-0.7322	1.66117		0.230214	0.209114
						19.7335		10.886							0.287344	0.261007
			7			20.5908	20.395	11.0885	11.001	9.39395		-0.01275	1.00888		0.350965	0.318797
						20.1991		10.9135							0.291719	0.88045			each Control=1
			8			19.8223	19.8598	10.215	10.2065	9.65335		0.24665	0.842851		0.503303	1.51904
						19.8973		10.1979							0.227281	0.685968	Days PI	Treatment	Mean	SD	N	SEM
			9			20.9832	20.9172	9.8524	9.80595	11.1113		1.7046	0.306806		0.303013	0.914537	6DPI	CON	1	0.474816	4	0.237408
						20.8513		9.7595							0.203098	0.612981		INF	0.625695	0.4504	8	0.159241
			10			21.1022	21.3943	9.6648	9.8687	11.5256		2.11895	0.230214		0.22796	0.688016	8DPI	CON	1	0.278284	4	0.139142
						21.6865		10.0726							0.174295	0.526047		INF	0.030028	0.016394	8	0.00579617
			11			20.9384	21.0133	9.7585	9.80745	11.2059		1.79915	0.287344		0.180104	0.54358	12DPI	CON	1	0.360379	4	0.180189
						21.0882		9.8564							0.176985	0.534167		INF	0.583091	0.114993	8	0.0406562
			12			21.245	21.4844	10.4647	10.5671	10.9173		1.5106	0.350965		0.161399	0.487125
						21.7238		10.6695							0.267554	0.807517
			13	12 days PI	CON	21.4108	21.3535	10.2266	10.1695	11.184	11.0637	1.77735	0.291719		0.154165	0.465294
						21.2963		10.1124							0.178835	0.469417
			14			20.3011	20.5895	9.5561	10.1923	10.3972		0.9905	0.503303		0.419488	1.1011
						20.8779		10.8285							0.416143	1.09232
			15			20.1216	21.1206	9.5848	9.57645	11.5442		2.13745	0.227281		0.43392	1.13898
						22.1196		9.5681							0.477741	1.254
			16			20.3875	20.2304	9.0675	9.10115	11.1292		1.72255	0.303013		0.359708	0.944185
						20.0733		9.1348							0.00529905	0.0139093
			17		INF	21.2502	21.3154	9.5561	9.609	11.7064	11.8011	2.29975	0.203098		0.0104555	0.0274441
						21.3807		9.6619							0.00970773	0.0254815
			18			21.706	21.712	10.1634	10.1721	11.5399		2.13315	0.22796		0.00509995	0.0133867
						21.718		10.1809							0.0109278	0.028684
			19			21.6315	21.7574	9.8912	9.83035	11.9271		2.5204	0.174295		0.00172516	0.00452832
						21.8834		9.7695							0.019915	0.0522742
			20			22.1525	22.2273	10.3219	10.3475	11.8798		2.4731	0.180104		0.0175766	0.0461362
						22.3021		10.3731							0.0150249	0.0394383
			21			21.0716	21.1464	9.3183	9.2414	11.905		2.4983	0.176985		0.0186666	0.0489972
						21.2212		9.1645
			22			21.2009	21.2788	9.2521	9.2408	12.038		2.6313	0.161399
						21.3567		9.2295
			23			20.5855	20.6079	9.2999	9.2991	11.3088		1.9021	0.267554
						20.6303		9.2983
			24			21.8877	22.1427	9.9837	10.0386	12.1041		2.69745	0.154165
						22.3978		10.0935
			25	8 days PI	CON	20.5809	20.5133	8.5821	8.62335	11.89	10.8645	2.4833	0.178835
						20.4458		8.6646
			26			18.7214	18.788	8.1962	8.12795	10.66		1.2533	0.419488
						18.8545		8.0597
			27			19.0242	18.633	7.9688	7.9614	10.6716		1.26485	0.416143
						18.2417		7.954
			28			18.6983	18.5307	7.8716	7.91955	10.6112		1.2045	0.43392
						18.3632		7.9675
			29			18.4321	18.4756	8.0309	8.0032	10.4724		1.0657	0.477741
						18.5191		7.9755
			30			19.3025	19.136	8.1562	8.25425	10.8818		1.4751	0.359708
						18.9696		8.3523
			31		INF	25.4487	25.2017	8.267	8.235	16.9667	16.1484	7.56005	0.00529905
						24.9548		8.203
			32			23.3717	24.474	8.3868	8.4877	15.9863		6.5796	0.0104555
						25.5763		8.5886
			33			25.2671	25.2671	9.2247	9.17375	16.0934		6.68665	0.00970773
								9.1228
			34			25.155	25.2078	8.0651	8.1858	17.022		7.6153	0.00509995
						25.2606		8.3065
			35			23.8686	23.9536	7.9656	8.03105	15.9226		6.51585	0.0109278
						24.0386		8.0965
			36			27.0739	27.2503	8.5963	8.6646	18.5857		9.17905	0.00172516
						27.4268		8.7329
			37			23.2466	23.0904	7.9829	8.03365	15.0567		5.65	0.019915
						22.9341		8.0844
			38			23.5891	23.4027	8.2179	8.1658	15.2369		5.8302	0.0175766
						23.2163		8.1137
			39			24.1425	23.7135	8.2201	8.25035	15.4632		6.0565	0.0150249
						23.2846		8.2806
			40			22.9872	23.0649	7.905	7.9148	15.1501		5.7434	0.0186666
						23.1426		7.9246

## Sheet: Cyp4a10
					MalariaI-P chabaudi		RT-PCR Hepatic mRNA
					Samples for Female mice infected with P.chabaudi, 4 controls and 8 infected for 6, 12 days, 6 controls and 10 infected for 8 days
					Control animals received Krebs saline buffer 0.2ml, Sacrificed at 8 days post infection
			samples	daysPI	Treatment	Cyp4a10		18S		Delta CT		Delta Delta Ct	Normalized to Control
						Each	Mean	Each	Mean	Each	Mean
			1	6 days PI	CON	23.326	23.1846	10.3824	10.2908	12.8938	13.1235	-0.229725	1.17261
						23.0432		10.1993							1.17261	1.10744
			2			22.8208	22.6772	10.3388	10.2362	12.441		-0.682425	1.60484		1.60484	1.51564
						22.5336		10.1335							0.726596	0.686214	Days PI	Treatment	Mean	SD	N	SEM
			3			24.1754	24.1585	10.7414	10.5742	13.5843		0.460775	0.726596		0.731345	0.6907	6DPI	CON	1.05885	0.419799	4	0.209899
						24.1416		10.4071							0.414293	0.391269		INF	0.295014	0.216404	8	0.0765104
			4			24.0413	24.0941	10.5628	10.5192	13.5748		0.451375	0.731345		0.727553	0.687119	8DPI	CON	0.0520577	0.0261256	6	0.0106657
						24.1469		10.4757							0.393006	0.371165		INF	0.0018547	0.00164833	10	0.000521247
			5		inf	24.5326	24.585	10.1922	10.1903	14.3947	15.2156	1.27127	0.414293		0.322904	0.304958	12DPI	CON	0.89831	0.194475	4	0.0972373
						24.6375		10.1884							0.120665	0.113959		INF	0.158125	0.0694296	8	0.0245471
			6			24.3227	24.4094	10.7682	10.8271	13.5823		0.458875	0.727553		0.120623	0.113919
						24.4962		10.886							0.106051	0.100157
			7			25.6345	25.4718	11.0885	11.001	14.4708		1.34737	0.393006		0.155014	0.146399
						25.3092		10.9135							1.05821	1.178			each Control=1
			8			24.9071	24.9607	10.215	10.2065	14.7543		1.63082	0.322904		1.07153	1.19283
						25.0144		10.1979							0.766403	0.853161	Days PI	Treatment	Mean	SD	N	SEM
			9			25.9139	25.9804	9.8524	9.80595	16.1744		3.05093	0.120665		0.697094	0.776006	6DPI	CON	1	0.396468	4	0.198234
						26.0468		9.7595							0.107538	0.119712		INF	0.278618	0.204377	8	0.0722582
			10			25.5353	26.0436	9.6648	9.8687	16.1749		3.05142	0.120623		0.264754	0.294725	8DPI	CON	1	0.501859	4	0.250929
						26.5519		10.0726							0.176529	0.196512		INF	0.0356278	0.0316635	8	0.0111947
			11			26.072	26.1681	9.7585	9.80745	16.3606		3.23718	0.106051		0.243219	0.270751	12DPI	CON	1	0.216489	4	0.108245
						26.2642		9.8564							0.133955	0.149119		INF	0.176025	0.0772892	8	0.0273259
			12			26.169	26.3801	10.4647	10.5671	15.813		2.68952	0.155014		0.0785947	0.0874917
						26.5912		10.6695							0.173604	0.193257
			13	12 days PI	CON	23.205	23.2113	10.2266	10.1695	13.0419	13.3042	-0.081625	1.05821		0.0868082	0.0966351
						23.2177		10.1124							0.0439445	0.844149
			14			23.309	23.2161	9.5561	10.1923	13.0238		-0.099675	1.07153		0.00463384	0.0890136
						23.1232		10.8285							0.077207	1.4831
			15			23.0335	23.0838	9.5848	9.57645	13.5073		0.383825	0.766403		0.0523025	1.0047
						23.134		9.5681							0.0647792	1.24437
			16			22.7446	22.7452	9.0675	9.10115	13.644		0.520575	0.697094		0.0694792	1.33466
						22.7458		9.1348							0.000421691	0.00810046
			17		INF	25.9873	25.9496	9.5561	9.609	16.3406	15.9107	3.21708	0.107538		0.000859732	0.016515
						25.9118		9.6619							0.00344143	0.066108
			18			25.2536	25.2129	10.1634	10.1721	15.0407		1.91728	0.264754		0.000752654	0.0144581
						25.1722		10.1809							0.00106829	0.0205213
			19			25.433	25.4558	9.8912	9.83035	15.6255		2.50202	0.176529		0.000604519	0.0116125
						25.4787		9.7695							0.00375265	0.0720863
			20			25.4653	25.5106	10.3219	10.3475	15.1631		2.03967	0.243219		0.00135666	0.0260607
						25.556		10.3731							0.00110543	0.0212347
			21			25.3186	25.2651	9.3183	9.2414	16.0237		2.90018	0.133955		0.00518398	0.0995814
						25.2115		9.1645
			22			26.0206	26.0337	9.2521	9.2408	16.7929		3.66943	0.0785947
						26.0468		9.2295
			23			24.4523	24.9487	9.2999	9.2991	15.6496		2.52613	0.173604
						25.4451		9.2983
			24			26.6879	26.6881	9.9837	10.0386	16.6495		3.52602	0.0868082
						26.6883		10.0935
			25	8 days PI	CON	26.62	26.255	8.5821	8.62335	17.6317	17.7917	4.50818	0.0439445
						25.89		8.6646
			26			25.63	29.005	8.1962	8.12795	20.8771		7.75358	0.00463384
						32.38		8.0597
			27			24.73	24.78	7.9688	7.9614	16.8186		3.69513	0.077207
						24.83		7.954
			28			25.25	25.3	7.8716	7.91955	17.3804		4.25698	0.0523025
						25.35		7.9675
			29			25.14	25.075	8.0309	8.0032	17.0718		3.94833	0.0647792
						25.01		7.9755
			30			24.94	25.225	8.1562	8.25425	16.9708		3.84728	0.0694792
						25.51		8.3523
			31		INF	32.69	32.57	8.267	8.235	24.335	22.6748	11.2115	0.000421691
						32.45		8.203
			32			31.66	31.795	8.3868	8.4877	23.3073		10.1838	0.000859732
						31.93		8.5886
			33			30.09	30.48	9.2247	9.17375	21.3062		8.18277	0.00344143
						30.87		9.1228
			34			31.59	31.685	8.0651	8.1858	23.4992		10.3757	0.000752654
						31.78		8.3065
			35			30.85	31.025	7.9656	8.03105	22.9939		9.87047	0.00106829
						31.2		8.0965
			36			32.08	32.48	8.5963	8.6646	23.8154		10.6919	0.000604519
						32.88		8.7329
			37			29.46	29.215	7.9829	8.03365	21.1814		8.05788	0.00375265
						28.97		8.0844
			38			30.83	30.815	8.2179	8.1658	22.6492		9.52572	0.00135666
						30.8		8.1137
			39			31.13	31.195	8.2201	8.25035	22.9446		9.82118	0.00110543
						31.26		8.2806
			40			28.69	28.63	7.905	7.9148	20.7152		7.59173	0.00518398
						28.57		7.9246

## Sheet: Cyp4a14
					MalariaI-P chabaudi		RT-PCR Hepatic mRNA
					Samples for Female mice infected with P.chabaudi, 4 controls and 8 infected for 6, 12 days, 6 controls and 10 infected for 8 days
					Control animals received Krebs saline buffer 0.2ml, Sacrificed at 8 days post infection
			samples	daysPI	Treatment	Cyp4a14		18S		Delta CT		Delta Delta Ct	Normalized to Control
						Each	Mean	Each	Mean	Each	Mean
			1	6 days PI	CON	24.086	24.0678	10.3824	10.2908	13.7769	13.8567	-0.0797875	1.05686
						24.0496		10.1993							1.05686	1.00809
			2			23.4851	23.4331	10.3388	10.2362	13.1969		-0.659788	1.57985		1.57985	1.50695
						23.3811		10.1335							0.862017	0.822238	Days PI	Treatment	Mean	SD	N	SEM
			3			24.6074	24.6452	10.7414	10.5742	14.0709		0.214213	0.862017		0.694785	0.662723	6DPI	CON	1.04838	0.383968	4	0.191984
						24.683		10.4071							0.290475	0.277071		INF	0.229058	0.215482	8	0.0761844
			4			24.8991	24.9014	10.5628	10.5192	14.3821		0.525363	0.694785		0.719461	0.68626	8DPI	CON	0.0599444	0.0332796	6	0.0135863
						24.9036		10.4757							0.252628	0.24097		INF	0.00149178	0.00106472	10	0.000336694
			5		inf	25.8844	25.8306	10.1922	10.1903	15.6403	16.4398	1.78351	0.290475		0.209372	0.19971	12DPI	CON	0.675207	0.27241	4	0.136205
						25.7767		10.1884							0.0866827	0.0826826		INF	0.114954	0.0558196	8	0.0197352
			6			25.1069	25.1589	10.7682	10.8271	14.3318		0.475013	0.719461		0.119803	0.114275
						25.2108		10.886							0.0507495	0.0484076
			7			26.901	26.8426	11.0885	11.001	15.8416		1.98491	0.252628		0.103295	0.098528
						26.7843		10.9135							0.92941	1.37648			each Control=1
			8			26.3281	26.319	10.215	10.2065	16.1126		2.25586	0.209372		0.850945	1.26027
						26.31		10.1979							0.591946	0.876688	Days PI	Treatment	Mean	SD	N	SEM
			9			27.2067	27.1908	9.8524	9.80595	17.3849		3.52811	0.0866827		0.328528	0.486559	6DPI	CON	1	0.366249	4	0.183125
						27.1749		9.7595							0.0669087	0.0990936		INF	0.218488	0.205538	8	0.0726688
			10			26.8928	26.7867	9.6648	9.8687	16.918		3.06126	0.119803		0.171198	0.253549	8DPI	CON	1	0.555175	4	0.277588
						26.6806		10.0726							0.0842685	0.124804		INF	0.024886	0.0177618	8	0.00627975
			11			28.5491	27.9646	9.7585	9.80745	18.1572		4.30046	0.0507495		0.115634	0.171257	12DPI	CON	1	0.403447	4	0.201723
						27.3802		9.8564							0.17057	0.252619		INF	0.17025	0.0826704	8	0.0292284
			12			27.5911	27.699	10.4647	10.5671	17.1319		3.27516	0.103295		0.0654047	0.0968661
						27.8069		10.6695							0.192554	0.285178
			13	12 days PI	CON	24.1578	24.1319	10.2266	10.1695	13.9624	14.532	0.105613	0.92941		0.053092	0.0786306
						24.1059		10.1124							0.00228291	0.0380837
			14			24.176	24.2819	9.5561	10.1923	14.0896		0.232863	0.850945		0.0618401	1.03163
						24.3878		10.8285							0.055481	0.925541
			15			24.4019	24.1897	9.5848	9.57645	14.6132		0.756463	0.591946		0.0661226	1.10307
						23.9774		9.5681							0.0683904	1.1409
			16			24.5244	24.5638	9.0675	9.10115	15.4627		1.60591	0.328528		0.105549	1.76079
						24.6032		9.1348							0.00352475	0.0588004
			17		INF	27.2715	27.3674	9.5561	9.609	17.7584	17.1351	3.90166	0.0669087		0.000468208	0.00781071
						27.4633		9.6619							0.00233962	0.0390298
			18			26.6025	26.5752	10.1634	10.1721	16.403		2.54626	0.171198		0.00132255	0.0220629
						26.5478		10.1809							0.000550407	0.00918197
			19			27.38	27.2559	9.8912	9.83035	17.4256		3.56886	0.0842685		0.000622921	0.0103917
						27.1319		9.7695							0.00110663	0.0184609
			20			27.3071	27.3166	10.3219	10.3475	16.9691		3.11236	0.115634		0.00289452	0.0482867
						27.3261		10.3731							0.000802666	0.0133902
			21			25.6558	25.6497	9.3183	9.2414	16.4083		2.55156	0.17057		0.00128549	0.0214448
						25.6436		9.1645
			22			26.9872	27.032	9.2521	9.2408	17.7912		3.93446	0.0654047
						27.0768		9.2295
			23			25.5014	25.5325	9.2999	9.2991	16.2334		2.37666	0.192554
						25.5636		9.2983
			24			28.099	28.1307	9.9837	10.0386	18.0921		4.23536	0.053092
						28.1624		10.0935
			25	8 days PI	CON	35.09	31.255	8.5821	8.62335	22.6317	18.5225	8.77491	0.00228291
						27.42		8.6646
			26			26.44	26	8.1962	8.12795	17.8721		4.01531	0.0618401
						25.56		8.0597
			27			26.67	25.99	7.9688	7.9614	18.0286		4.17186	0.055481
						25.31		7.954
			28			25.33	25.695	7.8716	7.91955	17.7754		3.91871	0.0661226
						26.06		7.9675
			29			26.13	25.73	8.0309	8.0032	17.7268		3.87006	0.0683904
						25.33		7.9755
			30			25.36	25.355	8.1562	8.25425	17.1008		3.24401	0.105549
						25.35		8.3523
			31		INF	25.93	30.24	8.267	8.235	22.005	23.5693	8.14826	0.00352475
						34.55		8.203
			32			34.18	33.405	8.3868	8.4877	24.9173		11.0606	0.000468208
						32.63		8.5886
			33			32.49	31.77	9.2247	9.17375	22.5963		8.73951	0.00233962
						31.05		9.1228
			34			30.87	31.605	8.0651	8.1858	23.4192		9.56246	0.00132255
						32.34		8.3065
			35			32.23	32.715	7.9656	8.03105	24.684		10.8272	0.000550407
						33.2		8.0965
			36			33.14	33.17	8.5963	8.6646	24.5054		10.6487	0.000622921
						33.2		8.7329
			37			33.81	31.71	7.9829	8.03365	23.6763		9.81961	0.00110663
						29.61		8.0844
			38			29.28	30.455	8.2179	8.1658	22.2892		8.43246	0.00289452
						31.63		8.1137
			39			31.69	32.39	8.2201	8.25035	24.1396		10.2829	0.000802666
						33.09		8.2806
			40			33.25	31.375	7.905	7.9148	23.4602		9.60346	0.00128549
						29.5		7.9246
						29.3

## Sheet: Cyp4f18
					MalariaI-P chabaudi		RT-PCR Hepatic mRNA
					Samples for Female mice infected with P.chabaudi, 4 controls and 8 infected for 6, 12 days, 6 controls and 10 infected for 8 days
					Control animals received Krebs saline buffer 0.2ml, Sacrificed at 8 days post infection
			samples	daysPI	Treatment	Cyp4f18		18S		Delta CT		Delta Delta Ct	Normalized to Control
						Each	Mean	Each	Mean	Each	Mean
			1	6 days PI	CON	32.6576	32.212	10.3824	10.2908	21.9211	21.8417	0.0794	0.946451
						31.7663		10.1993							0.946451	0.939246
			2			32.8442	32.3	10.3388	10.2362	22.0639		0.2222	0.857257		0.857257	0.850731
						31.7559		10.1335							1.02779	1.01997	Days PI	Treatment	Mean	SD	N	SEM
			3			32.6396	32.3764	10.7414	10.5742	21.8022		-0.03955	1.02779		1.19918	1.19005	6DPI	CON	1.00767	0.145434	4	0.0727171
						32.1132		10.4071							1.08028	1.07205		INF	2.18681	1.10526	8	0.39077
			4			32.6173	32.0989	10.5628	10.5192	21.5797		-0.26205	1.19918		1.50629	1.49482	8DPI	CON	0.157851	0.146206	6	0.0596884
						31.5805		10.4757							2.57925	2.55961		INF	0.0623561	0.0501135	10	0.0158473
			5		inf	32.1284	31.9206	10.1922	10.1903	21.7303	20.8961	-0.1114	1.08028		3.84091	3.81168	12DPI	CON	2.10268	1.39498	4	0.69749
						31.7128		10.1884							0.830787	0.824462		INF	3.34355	2.22498	8	0.786649
			6			32.5871	32.0778	10.7682	10.8271	21.2507		-0.591	1.50629		3.22165	3.19713
						31.5685		10.886							2.94639	2.92396
			7			31.7033	31.4757	11.0885	11.001	20.4747		-1.36695	2.57925		1.48895	1.47762
						31.2482		10.9135							1.24544	0.592309			each Control=1
			8			30.1528	30.1067	10.215	10.2065	19.9002		-1.94145	3.84091		3.06577	1.45803
						30.0606		10.1979							3.49369	1.66154	Days PI	Treatment	Mean	SD	N	SEM
			9			32.2886	31.9151	9.8524	9.80595	22.1092		0.26745	0.830787		0.605815	0.288116	6DPI	CON	1	0.144327	4	0.0721636
						31.5416		9.7595							6.0797	2.89141		INF	2.17017	1.09685	8	0.387795
			10			30.2514	30.0226	9.6648	9.8687	20.1539		-1.6878	3.22165		5.62031	2.67293	8DPI	CON	1	0.926229	4	0.463114
						29.7938		10.0726							1.72291	0.81939		INF	0.395031	0.317474	8	0.112244
			11			30.0563	30.0902	9.7585	9.80745	20.2828		-1.55895	2.94639		6.13494	2.91768	12DPI	CON	1	0.663431	4	0.331715
						30.1241		9.8564							1.37817	0.655434		INF	1.59014	1.05817	8	0.374118
			12			32.2628	31.8345	10.4647	10.5671	21.2674		-0.5743	1.48895		1.28294	0.610144
						31.4062		10.6695							3.01592	1.43433
			13	12 days PI	CON	31.9252	31.6945	10.2266	10.1695	21.5251	21.088	-0.31665	1.24544		1.51351	0.719802
						31.4639		10.1124							0.304613	1.92975
			14			30.7027	30.4177	9.5561	10.1923	20.2254		-1.61625	3.06577		0.00234638	0.0148645
						30.1328		10.8285							0.319326	2.02296
			15			29.8038	29.6134	9.5848	9.57645	20.0369		-1.80475	3.49369		0.0718559	0.455213
						29.423		9.5681							0.237319	1.50344
			16			32.2081	31.6659	9.0675	9.10115	22.5648		0.72305	0.605815		0.0116458	0.073777
						31.1237		9.1348							0.0738991	0.468157
			17		INF	29.31	28.8467	9.5561	9.609	19.2377	20.403	-2.604	6.0797		0.0383242	0.242787
						28.3834		9.6619							0.183068	1.15975
			18			29.5075	29.5232	10.1634	10.1721	19.3511		-2.49065	5.62031		0.0228367	0.144673
						29.5389		10.1809							0.0675805	0.428128
			19			30.9747	30.8872	9.8912	9.83035	21.0569		-0.78485	1.72291		0.0120177	0.076133
						30.7997		9.7695							0.0748606	0.474248
			20			29.6387	29.5722	10.3219	10.3475	19.2247		-2.61705	6.13494		0.0403161	0.255406
						29.5056		10.3731							0.0903739	0.572527
			21			29.2613	30.6203	9.3183	9.2414	21.3789		-0.46275	1.37817		0.0202842	0.128502
						31.9794		9.1645
			22			31.2876	30.7231	9.2521	9.2408	21.4823		-0.35945	1.28294
						30.1585		9.2295
			23			29.7731	29.5482	9.2999	9.2991	20.2491		-1.5926	3.01592
						29.3233		9.2983
			24			31.4416	31.2824	9.9837	10.0386	21.2438		-0.5979	1.51351
						31.1232		10.0935
			25	8 days PI	CON	32.18	32.18	8.5821	8.62335	23.5566	25.9076	1.71495	0.304613
								8.6646
			26			37.98	38.705	8.1962	8.12795	30.577		8.73535	0.00234638
						39.43		8.0597
			27			31.67	31.45	7.9688	7.9614	23.4886		1.6469	0.319326
						31.23		7.954
			28			33.56	33.56	7.8716	7.91955	25.6405		3.79875	0.0718559
								7.9675
			29			31.92	31.92	8.0309	8.0032	23.9168		2.0751	0.237319
								7.9755
			30				36.52	8.1562	8.25425	28.2658		6.42405	0.0116458
						36.52		8.3523
			31		INF	32.73	33.835	8.267	8.235	25.6	26.2512	3.7583	0.0738991
						34.94		8.203
			32			35.13	35.035	8.3868	8.4877	26.5473		4.7056	0.0383242
						34.94		8.5886
			33			31.59	33.465	9.2247	9.17375	24.2913		2.44955	0.183068
						35.34		9.1228
			34			35.51	35.48	8.0651	8.1858	27.2942		5.4525	0.0228367
						35.45		8.3065
			35			31.84	33.76	7.9656	8.03105	25.7289		3.88725	0.0675805
						35.68		8.0965
			36			36.86	36.885	8.5963	8.6646	28.2204		6.3787	0.0120177
						36.91		8.7329
			37			32.08	33.615	7.9829	8.03365	25.5813		3.73965	0.0748606
						35.15		8.0844
			38			34.54	34.64	8.2179	8.1658	26.4742		4.6325	0.0403161
						34.74		8.1137
			39			31.89	33.56	8.2201	8.25035	25.3097		3.46795	0.0903739
						35.23		8.2806
			40			35.37	35.38	7.905	7.9148	27.4652		5.6235	0.0202842
						35.39		7.9246

[truncated: 35 more sheets: Hmox1.1, Cyp7a1, Fmo3, Nos2, Nqo1, Ugt1a1, Ugt1a2, Ugt1a6, Ugt1a9, Ugt2b5, Sult1b1, Sult1d1, Sult2b1, Sult2d1, Sult3a1, Sult3a2, Hapt, Sap, Agp, Saa1-2 …]
