# Supplementary material for: A non-lethal malarial infection results in reduced drug metabolizing enzyme expression and drug clearance in mice
Source: Malar J. 2019 Jul 12;18:234. doi: 10.1186/s12936-019-2860-5 (PMC6624958; doi:10.1186/s12936-019-2860-5)
Supplement: Supplementary file 8 — Additional file 8. Protein/Western blot data. [file 12936_2019_2860_MOESM8_ESM.xlsx]

## Sheet: Sheet1
Name	3As	Gapdh	3a/Gapdh	Normalized				Mean	SD
1	38.7	6.15	6.29268	1.09227			Control	1	0.0855802
2	31.7	5.96	5.31879	0.923221			6d	0.710476	0.0908652
3	32.5	5.73	5.6719	0.984513			8d	0.575673	0.0331571
4	25.7	5.67	4.53263	0.786761			12d	0.674716	0.0927799
5	20.1	5.72	3.51399	0.609948
6	24	5.67	4.2328	0.734718
7	22.4	6.85	3.27007	0.56761
8	20.4	6.47	3.15301	0.547291
9	21.3	6.04	3.52649	0.612118
10	23.7	5.72	4.14336	0.719192
11	19.8	6.05	3.27273	0.568071
12	31.5	7.42	4.24528	0.736884
Name	2Cs	gapdh	2c/Gapdh	Normalized				Mean	SD
1	76.4	6.74	11.3353	1.02064			Control	1	0.069256
2	61.9	6.04	10.2483	0.92277			6d	0.888921	0.113629
3	77.8	6.63	11.7345	1.05659			8d	0.696633	0.0327523
4	59.4	6.12	9.70588	0.873926			12d	0.783362	0.130315
5	62.1	5.54	11.2094	1.0093
6	65.7	7.55	8.70199	0.783535
7	60.5	8.18	7.39609	0.66595
8	52.4	6.81	7.69457	0.692826
9	59.6	7.34	8.11989	0.731122
10	49.8	6.92	7.19653	0.647982
11	59.8	6.78	8.82006	0.794166
12	84.4	8.37	10.0836	0.907939
Name	2Bs	gapdh	2b/Gapdh	Normalized				Mean	SD
1	39.5	7.2	5.48611	0.942534			Control	1	0.10244
2	32.8	6	5.46667	0.939194			6d	0.873584	0.0822152
3	28.9	4.44	6.50901	1.11827			8d	0.654165	0.110557
4	24.5	4.43	5.53047	0.950156			12d	0.473624	0.12707
5	22.3	4.87	4.57906	0.786699
6	30.2	5.87	5.1448	0.883897
7	27.4	7.04	3.89205	0.668668
8	18.1	5.79	3.12608	0.537072
9	25.9	5.88	4.40476	0.756754
10	19.6	5.99	3.27212	0.562162
11	16	8.38	1.90931	0.328026
12	13.9	4.5	3.08889	0.530683
Name	2E	gapdh	2e/Gapdh	Normalized				Mean	SD
1	14.8	4.38	3.379	1.17166			Control	1	0.148667
2	13.3	5.05	2.63366	0.91322			6d	0.556683	0.0524496
3	14.7	5.57	2.63914	0.915118			8d	0.736516	0.138504
4	8.86	5.41	1.63771	0.567873			12d	0.939166	0.268831
5	7.16	4.97	1.44064	0.499541
6	9.02	5.19	1.73796	0.602635
7	14.6	6.6	2.21212	0.76705
8	9.52	5.64	1.68794	0.585292
9	13.3	5.38	2.47212	0.857204
10	8.2	4.52	1.81416	0.629058
11	14.7	4.71	3.12102	1.08221
12	17.1	5.36	3.1903	1.10623
Name	iNOS	gapdh	nos2/gapdh	Normalized				Mean	SD
1	0	10.3	0	0			Control	1	1.73205
2	0.0564	9.19	0.00613711	3			6d	27.6708	3.69319
3	0	9.47	0	0			8d	105.435	26.6402
4	0.461	9.28	0.0496767	24.2835			12d	6.34674	4.78005
5	0.496	8.94	0.055481	27.1208
6	0.591	9.14	0.0646608	31.6081
7	2.31	10.3	0.224272	109.631
10	2.76	10.4	0.265385	129.728
11	1.7	10.8	0.157407	76.9454
12	0.0912	10.9	0.00836697	4.09003
13	0.0675	10.6	0.00636792	3.11283
14	0.247	10.2	0.0242157	11.8373
	2D	gapdh	2d/gapdh	Normalized				Mean	SD
	50.8	10.3	4.93204	0.971401			Control	1	0.0249169
	47.2	9.19	5.13602	1.01158			6d	0.7019	0.157261
	48.9	9.47	5.16367	1.01702			8d	0.761855	0.0955172
	34.6	9.28	3.72845	0.734345			12d	0.76994	0.146162
	24.1	8.94	2.69575	0.530947
	39	9.14	4.26696	0.840408
	35.5	10.3	3.4466	0.678833
	39.1	10.4	3.75962	0.740484
	47.5	10.8	4.39815	0.866247
	34.7	10.9	3.18349	0.627011
	41.1	10.6	3.87736	0.763674
	47.6	10.2	4.66667	0.919134
Name	4A	gapdh	4a/gapdh	Normalized				Mean	SD
1	6.96	0.197	35.3299	0.868332			Control	1	0.119833
3	6.28	0.15	41.8667	1.02899			6d	0.362404	0.102675
4	6.64	0.148	44.8649	1.10268			8d	0.337714	0.171833
5	2.16	0.128	16.875	0.41475			12d	0.393351	0.169513
6	2.44	0.14	17.4286	0.428356
7	1.46	0.147	9.93197	0.244106
8	2.94	0.135	21.7778	0.535249
9	1.55	0.171	9.06433	0.222781
10	1.64	0.158	10.3797	0.255111
11	1.51	0.162	9.32099	0.229089
12	3.58	0.155	23.0968	0.567667
13	2.62	0.168	15.5952	0.383296
Name	2Bs	gapdh	2b/gapdh	Normalized				Mean	SD
1	54.5	6.6	8.25758	0.999943			Control	1	0.00667899
2	52.5	6.4	8.20312	0.99335			6d	0.891865	0.124112
3	55.7	6.7	8.31343	1.00671			8d	0.587334	0.100534
4	50.5	5.91	8.54484	1.03473			12d	0.492303	0.0988769
5	38.6	5.63	6.85613	0.830236
6	40.5	6.05	6.69421	0.81063
7	36.4	6.82	5.33724	0.646308
8	23.7	6.09	3.89163	0.471253
9	33.9	6.37	5.32182	0.644441
10	29.5	6.47	4.55951	0.552129
11	19.3	6.18	3.12298	0.378174
12	32.5	7.2	4.51389	0.546605
