# Supplementary material for: A non-lethal malarial infection results in reduced drug metabolizing enzyme expression and drug clearance in mice
Source: Malar J. 2019 Jul 12;18:234. doi: 10.1186/s12936-019-2860-5 (PMC6624958; doi:10.1186/s12936-019-2860-5)
Supplement: Supplementary file 9 — Additional file 9. Pharmacokinetic/MS data. [file 12936_2019_2860_MOESM9_ESM.xlsx]

## Sheet: Caffeine
Concentration in µM
Time	M1	M2	M3	M4	M5	I1	I2	I3	I4	I5
10	6.8431	8.72417	4.24389	10.2732	4.98222	8.62779	7.76992	2.54867	3.60261	6.99978
20	7.89182	10.5837	3.93583	12.1624	5.51695	13.2277	10.1625	9.26412	9.59687	8.16991
40	7.77911	9.42786	3.12493	10.246	6.11667	13.6293	11.3531	14.1362	11.3189	8.41383
60	6.22389	8.54212	2.38113	8.41783	4.81194	12.6636	10.3678	16.1394	12.2578	7.62714
120	2.07912	2.52138	1.09109	4.14029	3.24456	8.19591	6.81037	9.32572	9.86954	5.13486
240	1.32378	0.413625	0.321094	0.354871	1.21855	2.62117	1.52859	7.14868	6.15402	5.82158
360	0.4105	0.493443	0.750385	0.359812	1.21	0.623954	0.198971	2.23769	1.59169	0.195427
480	0.689183	0.301838	0.648896	0.917894	0.540206	0.562819	0.321945	0.799814	0.354394	0.124818
Calibration		Caffeine (195.0877)
	ppm	M	Area	uM
blood	0	0	0	0
S1	0.019531	1.00577e-07	177650	0.100577
S2	0.078125	4.02312e-07	1.05908e+06	0.402312
S3	0.3125	1.60925e-06	2750107	1.60925
S4	1.25	6.43699e-06	1.23218e+07	6.43699
S5	5	2.5748e-05	51010491	25.748
pool			1.15827e+07	5.84491	pool concentration

## Sheet: Tolbutamide
Concentration in µM
Time	M1	M2	M3	M4	M5	I1	I2	I3	I4	I5
10	10.8885	11.9581	7.67545	13.3197	18.9465	15.677	14.531	12.381	15.3219	12.1975
20	12.3063	14.0499	5.83786	14.4036	11.3625	26.5454	16.609	17.1931	17.1824	12.1992
40	14.9669	13.6774	6.60519	12.9151	12.546	17.9958	17.4109	21.075	16.3167	14.3955
60	14.2787	14.6749	6.64638	14.2177	13.9521	19.5197	16.189	26.2987	17.9174	14.6996
120	12.0741	14.0434	7.50387	13.9162	13.6046	19.7338	18.4	17.1621	19.0538	19.6846
240	13.2311	11.0339	5.72748	9.61759	10.8378	16.8849	43.9806	22.9688	19.5952	12.8448
360	7.7745	7.37659	4.52414	5.81699	9.44663	12.0414	9.61771	20.1932	12.8587	10.3013
480	6.97985	6.52226	5.35279	5.52163	8.19693	7.80791	7.64143	14.3176	10.0891	6.8295
	MW - Tolbutamide	270.35
	ppm	Tolbutamide (271.1111)	M	Area	uM
blood	0	0	0	0	0
S1	0.039063	205902	1.4449e-07	205902	0.14449
S2	0.15625	1.81552e+06	5.77955e-07	1.81552e+06	0.577955
S3	0.625	6.24236e+06	2.31182e-06	6.24236e+06	2.31182
S4	2.5	25533018	9.24727e-06	25533018	9.24727
S5	10	1.0141e+08	3.69891e-05	1.0141e+08	36.9891
pool		4.63125e+07		pool concentration	15.4319

## Sheet: Bufuralol
Concentration in nM			Concentrations are below linear region of the curve
	M1	M2	M3	M4	M5	I1	I2	I3	I4	I5
10	89.4056	121.519	683.543	133.243	236.136	268.768	683.22	334.444	221.056	216.598
20	116.089	56.9509	367.79	76.5528	205.058	457.372	266.522	433.683	245.817	249.119
40	358.119	994.227	380.542	345.997	414.684	562.162	289.785	681.439	154.731	164.961
60	717.657	217.754	676.622	471.565	251.385	231.466	238.099	777.651	732.623	217.693
120	301.42	427.379	639.962	512.624	500.261	356.903	385.251	583.31	388.915	413.76
240	291.924	328.477	334.493	293.828	278.817	386.545	286.898	422.548	319.407	254.25
360	364.613	343.757	373.633	340.997	308.514	326.804	303.064	355.291	295.933	342.646
480	324.957	339.958	344.943	344.014	311.108	372.682	285.415	352.484	305.824	317.239
		261.37
	ppm	Bufuralol (262.1802)	M	Area	uM
blood	0	111878	0	111878	0	111878
S1	0.0039063	688786	1.49466e-08	688786	0.0149466	688786
S2	0.015625	3.66993e+06	5.97857e-08	3.66993e+06	0.0597857	3.66993e+06
S3	0.0625	11493364	2.39143e-07	11493364	0.239143	11493364
S4	0.25	43027761	9.56572e-07	43027761	0.956572	43027761
S5	1	1.5404e+08	3.82629e-06	1.5404e+08	3.82629	1.5404e+08
pool		15800194	0	pool concentration	0.370005

## Sheet: Bupropion
Concentration in µM
	M1	M2	M3	M4	M5	I1	I2	I3	I4	I5
10	1.08988	1.7567	2.13835	1.64297	0.742717	3.29053	3.08798	0.610162	1.10934	1.65961
20	0.732326	1.14627	1.24819	0.932446	1.18959	2.79392	2.29711	1.28171	2.93728	1.31842
40	0.798205	1.97521	0.997125	1.08696	0.671706	2.40099	1.62824	2.29247	1.67605	1.19733
60	0.437126	0.582359	0.670816	0.644614	0.431256	1.60986	1.23229	2.37363	1.70576	1.09399
120	0.158505	0.228398	0.359583	0.311783	0.331349	1.00266	0.909636	1.5779	1.21434	1.0916
240	0.0902632	0.0927748	0.0967431	0.0821524	0.0906499	0.559317	0.295876	0.636957	0.531097	0.949951
360	0.0788739	0.0808924	0.0902565	0.0872637	0.0724321	0.17341	0.103115	0.263667	0.159572	0.145894
480	0.0665163	0.0772851	0.0741259	0.0750798	0.0577993	0.189666	0.0670989	0.216296	0.136371	0.0711909
		239.74
	ppm	Bupropion (240.115)	M	Area	uM
blood	0	#DIV/0!	0	0	0	0
S1	0.039063	5.86961e+06	1.62939e-07	177650	0.162939	5.86961e+06
S2	0.15625	3.30697e+07	6.51748e-07	1.05908e+06	0.651748	3.30697e+07
S3	0.625	1.09556e+08	2.60699e-06	2750107	2.60699	1.09556e+08
S4	2.5	409121727	1.0428e-05	1.23218e+07	10.428	409121727
S5	10	1.46665e+09	4.17119e-05	51010491	41.7119	1.46665e+09
pool		46395134	0	pool concentration	0.909878

## Sheet: Midazolam
Concentration in nM
	M1	M2	M3	M4	M5	I1	I2	I3	I4	I5
10	352.314	321.456	837.473	341.868	396.406	846.584	763.389	405.152	778.634	369.35
20	239.169	266.886	571.615	248.153	354.411	1089.38	651.584	1248.21	1214.18	358.661
40	186.562	317.578	1331.36	215.573	245.98	504.486	416.589	1358.72	594.755	216.861
60	77.9636	99.3999	171.56	82.9538	133.249	306.062	291.541	1076.94	524.242	185.532
120	18.7726	9.27413	88.0291	38.8187	65.8024	97.3473	121.468	895.529	180.661	120.036
240	7.49641	1.89698	8.21599	0.95919	5.83643	36.1657	6.23816	45.382	15.39	240.172
360	34.751	7.61413	28.3684	4.33326	17.1675	5.62454	2.41732	8.34801	0.528493	0.620428
480	9.45697	8.25195	14.3412	6.68465	2.89397	15.3658	0	3.28226	0	0.241098
		325.78
	ppm	Midazolam (326.0855)	M	Area	uM
blood	0	#DIV/0!	0	#DIV/0!	0	#DIV/0!
S1	0.0039063	448264	1.49466e-08	448264	0.0149466	448264
S2	0.015625	2.96929e+06	5.97857e-08	2.96929e+06	0.0597857	2.96929e+06
S3	0.0625	9302782	2.39143e-07	9302782	0.239143	9302782
S4	0.25	3.73674e+07	9.56572e-07	3.73674e+07	0.956572	3.73674e+07
S5	1	1.26905e+08	3.82629e-06	1.26905e+08	3.82629	1.26905e+08
pool		8819406	0	pool concentration	0.260647

## Sheet: AUC and CL
Time	Caf - C	Caf - I	Tol - C	Tol - I	Buf - C	Buf - I	Bup - C	Bup - I	Mid - C	Mid - I
10	7.01332	5.90975	12.5576	14.0217	252.769	344.817	1.47412	1.95152	449.903	632.622
20	8.01814	10.0842	11.592	17.9458	164.488	330.503	1.04977	2.12569	336.047	912.404
40	7.33891	11.7703	12.1421	17.4388	498.714	370.616	1.10584	1.83901	459.412	618.283
60	6.07538	11.8112	12.7539	18.9249	466.996	439.507	0.553234	1.60311	113.025	476.863
120	2.61529	7.86728	12.2284	18.8069	476.329	425.628	0.277924	1.15923	44.1394	283.008
240	0.726383	4.65481	10.0896	23.2548	305.508	333.93	0.0905167	0.59464	4.881	68.6696
360	0.644827	0.969547	6.98777	13.0024	346.303	324.747	0.0819437	0.169132	18.4469	3.50776
480	0.619603	0.432758	6.51469	9.3371	332.996	326.729	0.0701613	0.136125	8.32574	3.77783
AUC	1098.66	2897.08	9417.17	26313.9			111.216	392.969	33729.5	94284.1
CL	9.1e-05	3.45e-05	1.06189e-05	3.80028e-06			0.00089	0.00025	2.96476e-06	1.06062e-06

## Sheet: Individual mouse AUC CL
	AUC	CL	CL ml/hr
Caf M1	1119.84	8.92983e-05	0.0892983
Caf M2	1311.87	7.62269e-05	0.0762269							Caffeine
Caf M3	433.357	0.000230757	0.230757				AUC					CL
Caf M4	1493.29	6.69663e-05	0.0669663				µM*min					mL/hr
Caf M5	1215.94	8.22408e-05	0.0822408			Mean	SEM	SD	n		Mean	SEM	SD	n
Caf I1	2678.91	3.73286e-05	0.0373286		Control	1115	181.2	405.163	5		0.1091	0.0306	0.0684216	5
Caf I2	2069.18	4.83282e-05	0.0483282		Infected	2969	425.9	952.312	5		0.0364	0.0048	0.0107328	5
Caf I3	4306.01	2.32233e-05	0.0232233			**					*
Caf I4	3580.05	2.79326e-05	0.0279326
Caf I5	2211.78	4.52124e-05	0.0452124
Tol M1	12136.4	8.2397e-06	0.0082397
Tol M2	9748.86	1.02576e-05	0.0102576							Tolbutamide
Tol M3	9283.69	1.07716e-05	0.0107716				AUC					CL
Tol M4	7396.76	1.35194e-05	0.0135194				µM*min					mL/hr
Tol M5	11659.5	8.57671e-06	0.00857671			Mean	SEM	SD	n		Mean	SEM	SD	n
Tol I1	13527.4	7.39239e-06	0.00739239		Control	10045	856.2	1914.46	5		0.01027	0.00094	0.00210184	5
Tol I2	46936	2.13056e-06	0.00213056		Infected	48540	24281	54292.3	5		0.004186	0.001276	0.00285314	5
Tol I3	142691	7.00816e-07	0.000700816			P=.094					**
Tol I4	24426.4	4.09394e-06	0.00409394
Tol I5	15121.8	6.61297e-06	0.00661297
Bup M1	80.3495	0.00124456	1.24456
Bup M2	152.294	0.000656624	0.656624							Buproprion
Bup M3	109.802	0.000910733	0.910733				AUC					CL
Bup M4	113.905	0.000877927	0.877927				µM*min					mL/hr
Bup M5	101.825	0.000982079	0.982079			Mean	SEM	SD	n		Mean	SEM	SD	n
Bup I1	338.76	0.000295195	0.295195		Control	111.6	11.7	26.1612	5		0.934	0.09471	0.211772	5
Bup I2	228.869	0.000436931	0.436931		Infected	390.5	56.9	127.228	5		0.2803	0.0439	0.0981604	5
Bup I3	578.582	0.000172836	0.172836			**					***
Bup I4	412.885	0.000242198	0.242198
Bup I5	393.449	0.000254162	0.254162
Mid M1	17107.6	5.84535e-06	0.00584535
Mid M2	24097.9	4.14974e-06	0.00414974							Midazolam
Mid M3	81349.9	1.22926e-06	0.00122926				AUC					CL
Mid M4	19309.5	5.17879e-06	0.00517879				µM*min					mL/hr
Mid M5	26400.3	3.78784e-06	0.00378784			Mean	SEM	SD	n		Mean	SEM	SD	n
Mid I1	61741	1.61967e-06	0.00161967		Control	33653	12038	26917	5		0.00404	0.0007916	0.00177002	5
Mid I2	49161.2	2.03413e-06	0.00203413		Infected	97894	4006	8957.42	5		0.00138	0.0002733	0.000611099	5
Mid I3	231863	4.31289e-07	0.000431289			P=.0676					*
Mid I4	85462.5	1.1701e-06	0.0011701
Mid I5	61241.2	1.63289e-06	0.00163289
